# Supplementary material for: Unveiling Intra-Clonal Diversity of Monkeypox Virus from Brazil’s First Outbreak Wave
Source: Viruses. 2025 Dec 31;18(1):62. doi: 10.3390/v18010062 (PMC12846513; doi:10.3390/v18010062)
Supplement: Supplementary file 1 [file viruses-18-00062-s001.zip]

Archive with 1 entries (1 files):
- viruses-3991123-supplementary.pdf
